# Supplementary material for: The fast and the focused: Balancing timely and accurate classification of deforestation and degradation drivers using remote sensing
Source: PLoS One. 2026 Feb 6;21(2):e0340610. doi: 10.1371/journal.pone.0340610 (PMC12880707; doi:10.1371/journal.pone.0340610)
Supplement: S1 Table — The values correspond to the single-year analysis. When combining multiple years, the number of images is equal to the number of locations listed here multiplied by the number of years combined. (XLSX) [file pone.0340610.s001.xlsx]

## Sheet: Sheet1
Class/Fold	Fold 1	Fold 2	Fold 3	Fold 4	Fold 5	All folds
Oil palm plantation	11	11	11	11	12	56
Timber plantation	69	70	69	69	69	346
Fruit plantation	6	6	6	6	5	29
Rubber plantation	4	5	4	4	4	21
Other large-scale plantation	8	7	7	7	8	37
Grassland/Shrubland	2	1	1	1	2	7
Small-scale oil palm plantation	15	14	14	15	15	73
Small-scale other plantation	28	28	28	28	28	140
Small-scale maize plantation	70	70	70	69	70	349
Mining	18	18	18	18	17	89
Selective logging	52	52	53	53	52	262
Infrastructure	7	7	8	8	8	38
Wildfire	26	26	27	26	26	131
Hunting	25	26	25	25	25	126
Other	16	16	16	16	15	79
