# Supplementary material for: The fast and the focused: Balancing timely and accurate classification of deforestation and degradation drivers using remote sensing
Source: PLoS One. 2026 Feb 6;21(2):e0340610. doi: 10.1371/journal.pone.0340610 (PMC12880707; doi:10.1371/journal.pone.0340610)
Supplement: S2 Table — (XLSX) [file pone.0340610.s002.xlsx]

## Sheet: month_yearAfterLoss_total
year_after_loss	Jan	Feb	Mar	Apr	May	Jun	Jul	Aug	Sep	Oct	Nov	Dec
1	873	173	54	80	220	1	0	0	0	0	49	333
2	1051	98	38	253	67	1	2	0	22	0	35	216
3	701	381	103	127	10	0	17	0	6	0	33	405
4	994	101	249	105	1	0	12	0	30	0	43	248

## Sheet: month_yearAfterLoss_by_class
year_after_loss	label	Jan	Feb	Mar	Apr	May	Jun	Jul	Aug	Sep	Oct	Nov	Dec
1	Fruit plantation	20	0	0	0	0	0	0	0	0	0	0	9
	Grassland shrubland	0	0	0	0	0	0	0	0	0	0	0	7
	Hunting	71	17	7	17	2	0	0	0	0	0	4	8
	Infrastructure	7	0	0	10	4	0	0	0	0	0	0	17
	Mining	48	24	0	0	0	0	0	0	0	0	8	9
	Oil palm plantation	41	1	0	0	0	0	0	0	0	0	0	14
	Other	0	0	0	0	0	0	0	0	0	0	0	79
	Other large-scale plantations	12	0	3	0	0	0	0	0	0	0	3	19
	Rubber plantation	16	0	0	3	2	0	0	0	0	0	0	0
	Selective logging	150	43	19	7	2	1	0	0	0	0	9	31
	Small-scale maize plantation	349	0	0	0	0	0	0	0	0	0	0	0
	Small-scale oil palm plantation	73	0	0	0	0	0	0	0	0	0	0	0
	Small-scale other plantation	2	0	0	1	3	0	0	0	0	0	0	134
	Timber plantation	10	58	22	42	207	0	0	0	0	0	7	0
	Wildfire	74	30	3	0	0	0	0	0	0	0	18	6
2	Fruit plantation	16	2	0	0	0	0	0	0	0	0	0	11
	Grassland shrubland	7	0	0	0	0	0	0	0	0	0	0	0
	Hunting	76	5	6	22	1	0	0	0	0	0	2	14
	Infrastructure	30	4	0	0	0	0	0	0	0	0	0	4
	Mining	30	9	5	3	7	0	0	0	0	0	0	35
	Oil palm plantation	36	3	0	0	0	0	0	0	0	0	0	17
	Other	79	0	0	0	0	0	0	0	0	0	0	0
	Other large-scale plantations	18	0	0	0	0	0	0	0	0	0	0	19
	Rubber plantation	10	0	0	0	5	0	0	0	0	0	0	6
	Selective logging	170	3	21	6	2	1	2	0	0	0	17	40
	Small-scale maize plantation	349	0	0	0	0	0	0	0	0	0	0	0
	Small-scale oil palm plantation	0	0	0	15	0	0	0	0	0	0	0	58
	Small-scale other plantation	136	0	0	0	0	0	0	0	0	0	0	4
	Timber plantation	17	36	6	207	52	0	0	0	22	0	0	6
	Wildfire	77	36	0	0	0	0	0	0	0	0	16	2
3	Fruit plantation	23	4	0	0	0	0	0	0	0	0	0	2
	Grassland shrubland	7	0	0	0	0	0	0	0	0	0	0	0
	Hunting	64	9	9	23	1	0	0	0	0	0	2	18
	Infrastructure	22	3	0	4	0	0	0	0	0	0	0	9
	Mining	26	21	7	2	0	0	14	0	0	0	0	19
	Oil palm plantation	43	8	0	0	0	0	1	0	0	0	0	4
	Other	79	0	0	0	0	0	0	0	0	0	0	0
	Other large-scale plantations	16	0	8	0	0	0	0	0	0	0	0	13
	Rubber plantation	12	2	0	2	0	0	0	0	0	0	0	5
	Selective logging	153	11	21	41	2	0	2	0	0	0	13	19
	Small-scale maize plantation	0	66	0	0	0	0	0	0	0	0	0	283
	Small-scale oil palm plantation	34	39	0	0	0	0	0	0	0	0	0	0
	Small-scale other plantation	135	0	1	3	0	0	0	0	0	0	0	1
	Timber plantation	24	196	57	52	7	0	0	0	6	0	0	4
	Wildfire	63	22	0	0	0	0	0	0	0	0	18	28
4	Fruit plantation	19	0	0	0	0	0	0	0	0	0	0	10
	Grassland shrubland	7	0	0	0	0	0	0	0	0	0	0	0
	Hunting	59	12	8	25	0	0	0	0	0	0	3	19
	Infrastructure	21	9	0	0	0	0	0	0	0	0	8	0
	Mining	21	0	7	13	0	0	9	0	0	0	0	39
	Oil palm plantation	44	0	0	0	0	0	1	0	0	0	0	11
	Other	79	0	0	0	0	0	0	0	0	0	0	0
	Other large-scale plantations	12	0	6	0	0	0	0	0	0	0	0	19
	Rubber plantation	9	3	0	5	0	0	0	0	0	0	2	2
	Selective logging	122	3	21	55	1	0	2	0	1	0	8	49
	Small-scale maize plantation	345	0	0	0	0	0	0	0	0	0	4	0
	Small-scale oil palm plantation	36	0	0	0	0	0	0	0	0	0	0	37
	Small-scale other plantation	134	1	0	0	0	0	0	0	0	0	4	1
	Timber plantation	13	50	206	7	0	0	0	0	29	0	0	41
	Wildfire	73	23	1	0	0	0	0	0	0	0	14	20

## Sheet: season_yearAfterLoss_total
year_after_loss	Dry	Rainy
1	1428	355
2	1400	383
3	1520	263
4	1386	397
Note: We consider the dry season to last from November to February and the rainy season from March to October, although this varies by region.

## Sheet: season_yearAfterLoss_by_class
year_after_loss	label	Dry	Rainy
1	Fruit plantation	29	0
	Grassland shrubland	7	0
	Hunting	100	26
	Infrastructure	24	14
	Mining	89	0
	Oil palm plantation	56	0
	Other	79	0
	Other large-scale plantations	34	3
	Rubber plantation	16	5
	Selective logging	233	29
	Small-scale maize plantation	349	0
	Small-scale oil palm plantation	73	0
	Small-scale other plantation	136	4
	Timber plantation	75	271
	Wildfire	128	3
2	Fruit plantation	29	0
	Grassland shrubland	7	0
	Hunting	97	29
	Infrastructure	38	0
	Mining	74	15
	Oil palm plantation	56	0
	Other	79	0
	Other large-scale plantations	37	0
	Rubber plantation	16	5
	Selective logging	230	32
	Small-scale maize plantation	349	0
	Small-scale oil palm plantation	58	15
	Small-scale other plantation	140	0
	Timber plantation	59	287
	Wildfire	131	0
3	Fruit plantation	29	0
	Grassland shrubland	7	0
	Hunting	93	33
	Infrastructure	34	4
	Mining	66	23
	Oil palm plantation	55	1
	Other	79	0
	Other large-scale plantations	29	8
	Rubber plantation	19	2
	Selective logging	196	66
	Small-scale maize plantation	349	0
	Small-scale oil palm plantation	73	0
	Small-scale other plantation	136	4
	Timber plantation	224	122
	Wildfire	131	0
4	Fruit plantation	29	0
	Grassland shrubland	7	0
	Hunting	93	33
	Infrastructure	38	0
	Mining	60	29
	Oil palm plantation	55	1
	Other	79	0
	Other large-scale plantations	31	6
	Rubber plantation	16	5
	Selective logging	182	80
	Small-scale maize plantation	349	0
	Small-scale oil palm plantation	73	0
	Small-scale other plantation	140	0
	Timber plantation	104	242
	Wildfire	130	1
Note: We consider the dry season to last from November to February and the rainy season from March to October, although this varies by region.
